# Supplementary material for: CNOT7 facilitates radiation resistance in colorectal cancer through TRIM21/XRCC6-mediated non-homologous end joining repair
Source: Cell Death Dis. 2025 Nov 17;16(1):833. doi: 10.1038/s41419-025-08160-4 (PMC12623751; doi:10.1038/s41419-025-08160-4)
Supplement: Supplementary file 2 — Supplementary table 1. Clinical information [file 41419_2025_8160_MOESM2_ESM.xlsx]

## Sheet: Sheet1
Supplementary table 1.Clinical information of 45 CRC patients receiving neoadjuvant therapy
Patient	Gender	Age	pT	pN	pM	Stage	Curative effect	CNOT7 status
P01	Male	58	NA	NA	NA	PCR	CR1	Low
P02	Male	62	NA	NA	NA	PCR	CR2	Low
P03	Male	58	NA	NA	NA	PCR	CR3	Low
P04	Male	55	NA	NA	NA	PCR	CR4	High
P05	Male	58	NA	NA	NA	PCR	CR5	Low
P06	Male	64	T2	N0	M0	II	PR1	Low
P07	Male	66	T4	N1	M0	III	PR2	Low
P08	Female	55	T4	N0	M0	II	PR3	High
P09	Female	41	T4	N0	M0	II	PR4	Low
P10	Male	64	T2	N0	M0	I	PR5	Low
P11	Male	44	T3	N0	M0	II	PR6	Low
P12	Male	46	T2	N0	M0	I	PR7	High
P13	Female	55	T3	N0	M0	II	PR8	Low
P14	Male	70	T2	N0	M0	II	PR9	High
P15	Male	48	T4	N0	M0	IV	PR10	High
P16	Female	35	T3	N0	M0	II	PR11	Low
P17	Male	59	T3	N0	M0	II	PR12	Low
P18	Male	68	T3	N1	M0	III	PR13	Low
P19	Male	58	T3	N0	M0	II	PR14	High
P20	Male	57	T2	N0	M0	I	PR15	High
P21	Male	67	T3	N0	M1	IV	PR16	Low
P22	Male	44	T3	N0	M0	II	PR17	High
P23	Male	71	T2	N0	M0	II	PR18	Low
P24	Male	60	T1	N0	M0	I	PR19	High
P25	Female	69	T4	N1	M0	IV	SD1	Low
P26	Male	58	T3	N0	M0	II	SD2	High
P27	Female	63	T2	N1	M0	III	SD3	Low
P28	Male	55	T3	N1	M0	III	SD4	Low
P29	Male	27	T4	N2	M1	IV	SD5	High
P30	Male	50	T3	N1	M0	III	SD6	Low
P31	Female	57	T3	N0	M0	II	SD7	High
P32	Female	45	T3	N1	M0	III	SD8	High
P33	Female	60	T3	N2	M0	III	SD9	High
P34	Male	61	T3	N1	M0	III	SD10	High
P35	Female	58	T3	N0	M0	II	SD11	High
P36	Male	56	T3	N0	M0	II	SD12	High
P37	Male	62	T3	N2	M0	III	SD13	High
P38	Male	67	T3	N0	M0	II	SD14	High
P39	Male	58	T2	N0	M0	I	SD15	High
P40	Male	59	T2	N0	M0	I	SD16	High
P41	Male	73	T3	N0	M0	II	SD17	High
P42	Male	63	T3	N0	M0	II	SD18	High
P43	Male	52	T3	N0	M0	II	SD19	High
P44	Male	73	T3	N2	M0	III	SD20	High
P45	Male	54	T3	N2	M1	IV	SD21	High
