# Supplementary material for: CNOT7 facilitates radiation resistance in colorectal cancer through TRIM21/XRCC6-mediated non-homologous end joining repair
Source: Cell Death Dis. 2025 Nov 17;16(1):833. doi: 10.1038/s41419-025-08160-4 (PMC12623751; doi:10.1038/s41419-025-08160-4)
Supplement: Supplementary file 3 — Supplementary table 2. Raw data of IP-MS [file 41419_2025_8160_MOESM3_ESM.xlsx]

## Sheet: Proteins
Supplementary table 2. Raw data of IP-MS
Accession	Protein names	Gene names	MW [kDa]	Protein score	Sequence coverage (%)	Unique Peptides	Peptides	PSMs	Abundances
P35580	Myosin-10	MYH10	228.9	984	11	6	20	27	9.15e+06
Q7Z406	Myosin-14	MYH14	227.7	526	4	1	7	16	5.91e+05
P12956	X-ray repair cross-complementing protein 6	XRCC6	69.8	433	30	12	12	14	3.60e+07
Q5QNW6	Histone H2B type 2-F	H2BC18	13.9	426	27	2	4	9	3.63e+07
P14649	Myosin light chain 6B	MYL6B	22.8	418	18	1	3	9	2.12e+06
A5YKK6	CCR4-NOT transcription complex subunit 1	CNOT1	266.8	407	7	14	14	14	2.36e+07
P60842	Eukaryotic initiation factor 4A-I	EIF4A1	46.1	380	21	6	6	8	1.71e+07
P09874	Poly [ADP-ribose] polymerase 1	PARP1	113	368	18	13	13	13	3.02e+07
O94832	Unconventional myosin-Id	MYO1D	116.1	346	13	12	12	12	3.07e+07
P67936	Tropomyosin alpha-4 chain	TPM4	28.5	338	19	4	5	7	4.21e+07
P13010	X-ray repair cross-complementing protein 5	XRCC5	82.7	319	15	9	9	11	3.41e+07
Q13885	Tubulin beta-2A chain	TUBB2A	49.9	308	20	1	7	10	9.75e+05
P00367	Glutamate dehydrogenase 1, mitochondrial	GLUD1	61.4	287	19	8	8	8	1.80e+07
P06748	Nucleophosmin	NPM1	32.6	280	18	3	3	4	4.35e+06
O43707	Alpha-actinin-4	ACTN4	104.8	268	7	2	4	4	4.39e+06
P23246	Splicing factor, proline- and glutamine-rich	SFPQ	76.1	258	12	7	8	8	3.97e+07
P08238	Heat shock protein HSP 90-beta	HSP90AB1	83.2	231	12	4	7	7	1.42e+07
Q9C0C2	182 kDa tankyrase-1-binding protein	TNKS1BP1	181.7	228	7	7	7	7	8.45e+06
Q99623	Prohibitin-2	PHB2	33.3	224	21	5	5	5	6.26e+06
P19474	E3 ubiquitin-protein ligase TRIM21	TRIM21	54.1	221	15	5	5	6	1.82e+07
O75369	Filamin-B	FLNB	278	206	2	3	4	4	3.82e+06
P02545	Prelamin-A/C	LMNA	74.1	203	11	6	6	6	1.13e+07
Q71DI3	Histone H3.2	H3C15	15.4	202	38	1	4	5
P31943	Heterogeneous nuclear ribonucleoprotein H	HNRNPH1	49.2	193	16	5	5	5	1.19e+07
P17096	High mobility group protein HMG-I/HMG-Y	HMGA1	11.7	178	23	3	3	6	1.19e+07
P06753	Tropomyosin alpha-3 chain	TPM3	32.9	172	18	3	4	5	1.66e+07
Q9NYL9	Tropomodulin-3	TMOD3	39.6	169	20	5	5	5	9.83e+06
P52272	Heterogeneous nuclear ribonucleoprotein M	HNRNPM	77.5	166	7	3	3	3	6.36e+06
P62753	Small ribosomal subunit protein eS6	RPS6	28.7	162	13	2	2	2	1.52e+06
P63173	Large ribosomal subunit protein eL38	RPL38	8.2	161	36	3	3	4	7.65e+06
P12268	Inosine-5'-monophosphate dehydrogenase 2	IMPDH2	55.8	161	15	5	5	5	9.42e+06
P62979	Ubiquitin-ribosomal protein eS31 fusion protein	RPS27A	18	156	28	3	3	4	5.06e+07
Q15233	Non-POU domain-containing octamer-binding protein	NONO	54.2	156	11	3	4	5	1.25e+07
P62244	Small ribosomal subunit protein uS8	RPS15A	14.8	154	31	4	4	4	2.26e+07
A0A2R8Y4L2	Heterogeneous nuclear ribonucleoprotein A1-like 3	HNRNPA1L3	29.2	152	22	4	5	7	1.86e+07
O60506	Heterogeneous nuclear ribonucleoprotein Q	SYNCRIP	69.6	152	8	4	4	4	7.14e+06
Q92841	Probable ATP-dependent RNA helicase DDX17	DDX17	80.2	151	5	1	3	3	8.79e+06
P62258	14-3-3 protein epsilon	YWHAE	29.2	151	21	3	5	6	1.70e+07
P05141	ADP/ATP translocase 2	SLC25A5	32.8	150	19	2	6	6	4.03e+07
Q02543	Large ribosomal subunit protein eL20	RPL18A	20.7	150	21	3	3	4	4.61e+06
P17844	Probable ATP-dependent RNA helicase DDX5	DDX5	69.1	148	5	1	3	3	2.92e+06
Q00839	Heterogeneous nuclear ribonucleoprotein U	HNRNPU	90.5	142	6	3	3	3	5.16e+06
P52907	F-actin-capping protein subunit alpha-1	CAPZA1	32.9	140	15	3	3	3	6.14e+06
P62917	Large ribosomal subunit protein uL2	RPL8	28	139	11	2	2	4	6.73e+06
P61981	14-3-3 protein gamma	YWHAG	28.3	138	13	1	3	4	7.43e+05
Q71UI9	Histone H2A.V	H2AZ2	13.5	138	31	2	4	4	2.90e+08
P83731	Large ribosomal subunit protein eL24	RPL24	17.8	138	19	3	3	3	6.91e+06
P47756	F-actin-capping protein subunit beta	CAPZB	30.6	128	13	3	3	4	2.09e+06
P35637	RNA-binding protein FUS	FUS	53.4	128	8	3	3	3	7.19e+06
P18124	Large ribosomal subunit protein uL30	RPL7	29.2	125	13	3	3	3	5.21e+06
Q9NZN8	CCR4-NOT transcription complex subunit 2	CNOT2	59.7	123	8	3	3	3	4.53e+06
P61247	Small ribosomal subunit protein eS1	RPS3A	29.9	122	10	2	2	2	2.31e+06
O75531	Barrier-to-autointegration factor	BANF1	10.1	118	43	3	3	4	1.78e+07
P62269	Small ribosomal subunit protein uS13	RPS18	17.7	114	11	2	2	3	1.03e+07
P21796	Voltage-dependent anion-selective channel protein 1	VDAC1	30.8	110	8	2	2	2	5.21e+06
P0DP23	Calmodulin-1	CALM1	16.8	109	25	3	3	3	1.50e+07
P01593	Immunoglobulin kappa variable 1D-33	IGKV1D-33	12.8	109	14	1	1	1	3.20e+06
P15880	Small ribosomal subunit protein uS5	RPS2	31.3	107	15	3	3	3	8.17e+06
P51114	RNA-binding protein FXR1	FXR1	69.7	107	8	3	3	3	4.30e+06
P26599	Polypyrimidine tract-binding protein 1	PTBP1	59.6	106	9	2	3	3	6.62e+06
P13639	Elongation factor 2	EEF2	95.3	106	6	3	3	3	2.83e+06
O75175	CCR4-NOT transcription complex subunit 3	CNOT3	81.8	105	5	3	3	3	6.87e+06
Q02878	Large ribosomal subunit protein eL6	RPL6	32.7	104	8	2	2	2	5.01e+06
P50914	Large ribosomal subunit protein eL14	RPL14	23.4	104	11	2	2	2	4.51e+06
O14639	Actin-binding LIM protein 1	ABLIM1	87.6	101	4	2	2	2	2.47e+06
P26373	Large ribosomal subunit protein eL13	RPL13	24.2	100	14	3	3	3	1.48e+07
P07737	Profilin-1	PFN1	15	100	30	3	3	3	9.86e+06
P27348	14-3-3 protein theta	YWHAQ	27.7	99	12	1	3	4	1.18e+06
P36578	Large ribosomal subunit protein uL4	RPL4	47.7	98	11	4	4	4	9.81e+06
P22626	Heterogeneous nuclear ribonucleoproteins A2/B1	HNRNPA2B1	37.4	97	7	2	2	2	1.14e+07
P62424	Large ribosomal subunit protein eL8	RPL7A	30	96	11	3	3	3	1.09e+07
P40926	Malate dehydrogenase, mitochondrial	MDH2	35.5	94	10	2	2	2	1.21e+06
P62750	Large ribosomal subunit protein uL23	RPL23A	17.7	93	21	3	3	3	9.43e+06
O14880	Glutathione S-transferase 3, mitochondrial	MGST3	16.5	92	9	1	1	1	5.97e+05
Q92600	CCR4-NOT transcription complex subunit 9	CNOT9	33.6	91	10	3	3	3	7.89e+06
P45880	Voltage-dependent anion-selective channel protein 2	VDAC2	31.5	91	9	2	2	2	3.26e+06
P61513	Large ribosomal subunit protein eL43	RPL37A	10.3	91	20	1	1	1	8.60e+05
Q6IS14	Eukaryotic translation initiation factor 5A-1-like	EIF5AL1	16.8	91	23	2	2	2	2.34e+06
P09493	Tropomyosin alpha-1 chain	TPM1	32.7	89	7	1	2	2	8.77e+05
P46782	Small ribosomal subunit protein uS7	RPS5	22.9	88	7	1	1	1	1.41e+06
P14678	Small nuclear ribonucleoprotein-associated proteins B and B'	SNRPB	24.6	88	13	3	3	3	3.15e+06
P16402	Histone H1.3	H1-3	22.3	87	9	2	2	2	1.03e+07
P18621	Large ribosomal subunit protein uL22	RPL17	21.4	86	16	2	2	3	3.88e+06
P51991	Heterogeneous nuclear ribonucleoprotein A3	HNRNPA3	39.6	86	4	1	2	3	1.56e+06
P62263	Small ribosomal subunit protein uS11	RPS14	16.3	85	23	2	2	2	6.19e+06
P11940	Polyadenylate-binding protein 1	PABPC1	70.6	85	6	3	3	3	2.95e+06
Q9UIV1	CCR4-NOT transcription complex subunit 7	CNOT7	32.7	84	14	3	3	3	8.19e+06
P46778	Large ribosomal subunit protein eL21	RPL21	18.6	78	9	1	1	1	1.26e+06
P11169	Solute carrier family 2, facilitated glucose transporter member 3	SLC2A3	53.9	78	7	2	3	3	1.52e+07
P61353	Large ribosomal subunit protein eL27	RPL27	15.8	78	28	3	3	3	1.42e+07
P11387	DNA topoisomerase 1	TOP1	90.7	78	4	3	3	3	4.68e+06
Q07020	Large ribosomal subunit protein eL18	RPL18	21.6	77	18	3	3	3	1.11e+07
P62266	Small ribosomal subunit protein uS12	RPS23	15.8	76	8	1	1	1	3.44e+06
P14618	Pyruvate kinase PKM	PKM	57.9	75	7	3	3	3	6.43e+06
Q04837	Single-stranded DNA-binding protein, mitochondrial	SSBP1	17.2	74	16	2	2	2	7.30e+06
Q15366	Poly(rC)-binding protein 2	PCBP2	38.6	71	9	2	2	2	1.32e+06
P41091	Eukaryotic translation initiation factor 2 subunit 3	EIF2S3	51.1	69	6	2	2	2	1.81e+06
P38159	RNA-binding motif protein, X chromosome	RBMX	42.3	68	3	1	1	1	1.17e+06
Q9UKA9	Polypyrimidine tract-binding protein 2	PTBP2	57.5	68	3	1	2	3	6.18e+06
P46781	Small ribosomal subunit protein uS4	RPS9	22.6	67	8	2	2	2	6.03e+06
P22695	Cytochrome b-c1 complex subunit 2, mitochondrial	UQCRC2	48.4	67	4	1	1	1	3.96e+05
P24752	Acetyl-CoA acetyltransferase, mitochondrial	ACAT1	45.2	67	4	1	1	1	5.00e+05
O43143	ATP-dependent RNA helicase DHX15	DHX15	90.9	67	3	2	2	2	1.60e+06
P46783	Small ribosomal subunit protein eS10	RPS10	18.9	65	8	1	1	1	2.17e+06
P06312	Immunoglobulin kappa variable 4-1	IGKV4-1	13.4	65	12	1	1	2	2.86e+06
Q02978	Mitochondrial 2-oxoglutarate/malate carrier protein	SLC25A11	34	65	3	1	1	1	5.29e+05
P62241	Small ribosomal subunit protein eS8	RPS8	24.2	64	6	1	1	1	4.07e+06
Q12905	Interleukin enhancer-binding factor 2	ILF2	43	64	5	2	2	2	3.16e+06
Q9BQG0	Myb-binding protein 1A	MYBBP1A	148.8	63	2	2	2	2	8.77e+05
Q13724	Mannosyl-oligosaccharide glucosidase	MOGS	91.9	62	1	1	1	1	5.10e+05
P43243	Matrin-3	MATR3	94.6	61	2	1	1	1	8.07e+05
P35268	Large ribosomal subunit protein eL22	RPL22	14.8	61	10	1	1	1	5.43e+06
Q13765	Nascent polypeptide-associated complex subunit alpha	NACA	23.4	60	7	1	1	1	9.46e+05
Q00610	Clathrin heavy chain 1	CLTC	191.5	60	1	1	1	1	5.78e+05
Q02413	Desmoglein-1	DSG1	113.7	60	2	1	1	1	1.03e+06
O43175	D-3-phosphoglycerate dehydrogenase	PHGDH	56.6	59	3	1	1	1	8.66e+05
P22087	rRNA 2'-O-methyltransferase fibrillarin	FBL	33.8	59	9	2	2	3	3.97e+06
O60812	Heterogeneous nuclear ribonucleoprotein C-like 1	HNRNPCL1	32.1	58	4	1	1	1	4.19e+06
P52292	Importin subunit alpha-1	KPNA2	57.8	58	3	1	1	1
P05386	Large ribosomal subunit protein P1	RPLP1	11.5	57	14	1	1	1	1.90e+06
P27824	Calnexin	CANX	67.5	57	3	1	1	1	7.56e+05
Q07021	Complement component 1 Q subcomponent-binding protein, mitochondrial	C1QBP	31.3	57	5	1	1	1	1.16e+06
Q9Y6M1	Insulin-like growth factor 2 mRNA-binding protein 2	IGF2BP2	66.1	56	2	1	1	1	4.53e+05
P08559	Pyruvate dehydrogenase E1 component subunit alpha, somatic form, mitochondrial	PDHA1	43.3	56	3	1	1	1	8.53e+05
P34932	Heat shock 70 kDa protein 4	HSPA4	94.3	56	2	1	1	1
P19338	Nucleolin	NCL	76.6	54	4	2	2	2	4.53e+06
Q14444	Caprin-1	CAPRIN1	78.3	54	3	2	2	2	2.81e+06
Q71UM5	Ribosomal protein eS27-like	RPS27L	9.5	54	15	1	1	1	1.77e+06
Q01844	RNA-binding protein EWS	EWSR1	68.4	52	6	2	2	2	1.09e+06
P20042	Eukaryotic translation initiation factor 2 subunit 2	EIF2S2	38.4	52	6	1	1	1	7.61e+05
Q8WXE9	Stonin-2	STON2	101.1	52	1	1	1	1	5.07e+06
P26641	Elongation factor 1-gamma	EEF1G	50.1	52	2	1	1	1	1.11e+06
P63244	Small ribosomal subunit protein RACK1	RACK1	35.1	52	3	1	1	1	2.72e+06
P50416	Carnitine O-palmitoyltransferase 1, liver isoform	CPT1A	88.3	51	2	1	1	1	1.10e+05
P46063	ATP-dependent DNA helicase Q1	RECQL	73.4	51	3	2	2	2	3.97e+06
Q9HAV0	Guanine nucleotide-binding protein subunit beta-4	GNB4	37.5	51	3	1	1	1	1.07e+06
P59190	Ras-related protein Rab-15	RAB15	24.4	50	5	1	1	1	3.71e+06
O14974	Protein phosphatase 1 regulatory subunit 12A	PPP1R12A	115.2	49	1	1	1	1	1.15e+06
P27708	CAD protein	CAD	242.8	48	1	1	1	1	5.79e+05
Q96C19	EF-hand domain-containing protein D2	EFHD2	26.7	48	5	1	1	1	2.06e+06
Q00325	Solute carrier family 25 member 3	SLC25A3	40.1	48	5	2	2	2	5.14e+06
Q07955	Serine/arginine-rich splicing factor 1	SRSF1	27.7	48	8	2	2	2	4.41e+06
P33992	DNA replication licensing factor MCM5	MCM5	82.2	48	2	1	1	1	5.26e+05
Q03113	Guanine nucleotide-binding protein subunit alpha-12	GNA12	44.3	46	3	1	1	1	1.78e+06
O00299	Chloride intracellular channel protein 1	CLIC1	26.9	46	5	1	1	1	4.20e+05
P12004	Proliferating cell nuclear antigen	PCNA	28.8	45	8	2	2	2	3.74e+06
P11166	Solute carrier family 2, facilitated glucose transporter member 1	SLC2A1	54	45	3	1	2	2	5.70e+06
P06396	Gelsolin	GSN	85.6	44	2	1	1	1	1.79e+06
Q6NVV1	Putative ribosomal protein uL13-like	RPL13AP3	12.1	44	11	1	1	1	2.97e+06
P35232	Prohibitin 1	PHB1	29.8	44	8	2	2	2	3.90e+06
P08865	Small ribosomal subunit protein uS2	RPSA	32.8	43	4	1	1	1	1.94e+06
P18887	DNA repair protein XRCC1	XRCC1	69.5	43	2	1	1	1	5.36e+05
O00571	ATP-dependent RNA helicase DDX3X	DDX3X	73.2	43	2	1	1	1	6.12e+05
P41250	Glycine--tRNA ligase	GARS1	83.1	43	3	2	2	2	1.52e+06
P62888	Large ribosomal subunit protein eL30	RPL30	12.8	42	10	1	1	1	1.45e+06
Q9C0A0	Contactin-associated protein-like 4	CNTNAP4	145.2	42	1	1	1	1	1.97e+07
O00148	ATP-dependent RNA helicase DDX39A	DDX39A	49.1	42	2	1	1	1	6.79e+05
Q6N069	N-alpha-acetyltransferase 16, NatA auxiliary subunit	NAA16	101.4	42	1	1	1	1	3.49e+06
P62847	Small ribosomal subunit protein eS24	RPS24	15.4	42	9	1	1	1	6.00e+05
P19525	Interferon-induced, double-stranded RNA-activated protein kinase	EIF2AK2	62.1	41	4	2	2	2	9.09e+05
Q13045	Protein flightless-1 homolog	FLII	144.7	40	1	1	1	1	5.72e+05
Q53GQ0	Very-long-chain 3-oxoacyl-CoA reductase	HSD17B12	34.3	40	4	1	1	1	6.55e+05
Q9Y4Z0	U6 snRNA-associated Sm-like protein LSm4	LSM4	15.3	40	5	1	1	1	5.31e+06
P60174	Triosephosphate isomerase	TPI1	26.7	40	5	1	1	1	5.35e+05
Q01130	Serine/arginine-rich splicing factor 2	SRSF2	25.5	40	7	1	1	1	7.43e+05
O43809	Cleavage and polyadenylation specificity factor subunit 5	NUDT21	26.2	40	8	1	1	1	1.20e+06
Q12906	Interleukin enhancer-binding factor 3	ILF3	95.3	39	1	1	1	1	7.12e+05
P84090	Enhancer of rudimentary homolog	ERH	12.3	39	11	1	1	1	2.22e+06
P05387	Large ribosomal subunit protein P2	RPLP2	11.7	39	10	1	1	1	2.32e+06
O96008	Mitochondrial import receptor subunit TOM40 homolog	TOMM40	37.9	39	2	1	1	1	1.78e+06
P27635	Large ribosomal subunit protein uL16	RPL10	24.6	39	6	1	1	1	1.27e+06
Q13263	Transcription intermediary factor 1-beta	TRIM28	88.5	38	1	1	1	1	1.16e+06
P49748	Very long-chain specific acyl-CoA dehydrogenase, mitochondrial	ACADVL	70.3	38	2	1	1	1	8.08e+05
P15531	Nucleoside diphosphate kinase A	NME1	17.1	38	11	1	1	1	8.46e+05
P21980	Protein-glutamine gamma-glutamyltransferase 2	TGM2	77.3	38	3	2	2	2	2.15e+06
Q99959	Plakophilin-2	PKP2	97.4	38	1	1	1	1	3.12e+05
P00505	Aspartate aminotransferase, mitochondrial	GOT2	47.5	37	3	1	1	1	2.59e+06
P61254	Large ribosomal subunit protein uL24	RPL26	17.2	36	5	1	1	1	3.31e+06
Q5T9A4	ATPase family AAA domain-containing protein 3B	ATAD3B	72.5	36	1	1	1	1	1.32e+06
P50402	Emerin	EMD	29	36	5	1	1	1	1.67e+06
Q9Y2U8	Inner nuclear membrane protein Man1	LEMD3	99.9	36	1	1	1	1	1.29e+06
P32969	Large ribosomal subunit protein uL6	RPL9	21.9	36	5	1	1	1	2.86e+06
P29692	Elongation factor 1-delta	EEF1D	31.1	36	4	1	1	1	9.78e+05
P04040	Catalase	CAT	59.7	36	2	1	1	1	3.75e+05
Q9H9A5	CCR4-NOT transcription complex subunit 10	CNOT10	82.3	36	1	1	1	1	7.35e+05
P62280	Small ribosomal subunit protein uS17	RPS11	18.4	35	5	1	1	1	5.16e+06
O43684	Mitotic checkpoint protein BUB3	BUB3	37.1	35	2	1	1	1	8.46e+05
P27816	Microtubule-associated protein 4	MAP4	120.9	35	1	1	1	1	5.83e+05
Q6NUP7	Serine/threonine-protein phosphatase 4 regulatory subunit 4	PPP4R4	99.4	35	1	1	1	1	4.57e+06
Q6XD76	Achaete-scute homolog 4	ASCL4	19.2	35	5	1	1	1	4.18e+06
P26368	Splicing factor U2AF 65 kDa subunit	U2AF2	53.5	34	2	1	1	1	1.21e+06
Q9P258	Protein RCC2	RCC2	56	34	1	1	1	1	1.12e+06
P48059	LIM and senescent cell antigen-like-containing domain protein 1	LIMS1	37.2	34	4	1	1	1	7.90e+05
O95747	Serine/threonine-protein kinase OSR1	OXSR1	58	34	2	1	1	1	5.17e+05
Q9UMS4	Pre-mRNA-processing factor 19	PRPF19	55.1	34	2	1	1	1	9.45e+05
A0A075B6S5	Immunoglobulin kappa variable 1-27	IGKV1-27	12.7	33	14	1	1	1	2.10e+06
P55060	Exportin-2	CSE1L	110.3	33	1	1	1	1	1.93e+06
Q9P016	Thymocyte nuclear protein 1	THYN1	25.7	33	3	1	1	1	5.90e+05
P62826	GTP-binding nuclear protein Ran	RAN	24.4	33	5	1	1	1	3.46e+06
Q14847	LIM and SH3 domain protein 1	LASP1	29.7	33	5	1	1	1	1.47e+06
Q9Y230	RuvB-like 2	RUVBL2	51.1	33	3	1	1	1	5.30e+05
O75746	Electrogenic aspartate/glutamate antiporter SLC25A12, mitochondrial	SLC25A12	74.7	32	2	1	1	1	5.45e+05
P13473	Lysosome-associated membrane glycoprotein 2	LAMP2	44.9	32	2	1	1	1	3.02e+05
P61313	Large ribosomal subunit protein eL15	RPL15	24.1	32	3	1	1	1	1.11e+06
Q9NQC3	Reticulon-4	RTN4	129.9	32	1	1	1	1	6.59e+05
P62861	Ubiquitin-like FUBI-ribosomal protein eS30 fusion protein	FAU	14.4	32	8	1	1	1	1.51e+06
Q14498	RNA-binding protein 39	RBM39	59.3	32	2	1	1	1	1.38e+06
Q13247	Serine/arginine-rich splicing factor 6	SRSF6	39.6	32	3	1	1	1	2.74e+06
P49916	DNA ligase 3	LIG3	112.8	31	1	1	1	1	6.95e+05
Q8IVT2	Mitotic interactor and substrate of PLK1	MISP	75.3	31	1	1	1	1	7.02e+05
O15145	Actin-related protein 2/3 complex subunit 3	ARPC3	20.5	31	6	1	1	1	6.41e+05
Q8IZF6	Adhesion G-protein coupled receptor G4	ADGRG4	333.2	31	0	1	1	1	2.57e+06
P30041	Peroxiredoxin-6	PRDX6	25	31	5	1	1	1	7.91e+05
P49207	Large ribosomal subunit protein eL34	RPL34	13.3	31	6	1	1	1	3.35e+06
O60841	Eukaryotic translation initiation factor 5B	EIF5B	138.7	31	1	1	1	1	9.28e+05
P35241	Radixin	RDX	68.5	31	2	1	1	1	5.72e+05
Q9NQH7	Xaa-Pro aminopeptidase 3	XPNPEP3	57	30	1	1	1	1	4.27e+06
Q9UKM9	RNA-binding protein Raly	RALY	32.4	30	3	1	1	1	1.71e+06
Q9NZI8	Insulin-like growth factor 2 mRNA-binding protein 1	IGF2BP1	63.4	30	2	1	1	1	4.24e+05
P55084	Trifunctional enzyme subunit beta, mitochondrial	HADHB	51.3	30	3	1	1	1	9.95e+05
P04843	Dolichyl-diphosphooligosaccharide--protein glycosyltransferase subunit 1	RPN1	68.5	29	2	1	1	1	1.55e+06
Q08211	ATP-dependent RNA helicase A	DHX9	140.9	29	1	1	1	1	8.58e+05
P11182	Lipoamide acyltransferase component of branched-chain alpha-keto acid dehydrogenase complex, mitochondrial	DBT	53.5	29	4	1	1	1
P14868	Aspartate--tRNA ligase, cytoplasmic	DARS1	57.1	29	2	1	1	1	1.29e+06
Q9H9B4	Sideroflexin-1	SFXN1	35.6	29	3	1	1	1	1.56e+06
Q96SD1	Protein artemis	DCLRE1C	78.4	28	1	1	1	1	4.22e+05
P35080	Profilin-2	PFN2	15	28	10	1	1	1	6.97e+05
P07195	L-lactate dehydrogenase B chain	LDHB	36.6	27	2	1	1	1	1.54e+06
P14174	Macrophage migration inhibitory factor	MIF	12.5	27	10	1	1	1	7.51e+05
Q92499	ATP-dependent RNA helicase DDX1	DDX1	82.4	27	1	1	1	1	1.38e+06
O60313	Dynamin-like 120 kDa protein, mitochondrial	OPA1	111.6	25	1	1	1	1	2.10e+05
P46087	Probable 28S rRNA (cytosine(4447)-C(5))-methyltransferase	NOP2	89.2	24	1	1	1	1	6.69e+05
P53814	Smoothelin	SMTN	99	23	1	1	1	1	1.63e+06
Q6UW63	Protein O-glucosyltransferase 2	POGLUT2	58	23	1	1	1	1	2.79e+06
Q9Y265	RuvB-like 1	RUVBL1	50.2	23	3	1	1	1	1.80e+06
A8MW92	PHD finger protein 20-like protein 1	PHF20L1	114.9	21	1	1	1	1	3.03e+06
Q00059	Transcription factor A, mitochondrial	TFAM	29.1	21	4	1	1	1	1.39e+06
P35579	Myosin-9	MYH9	226.4	8667	50	84	99	188	2.54e+09
P38646	Stress-70 protein, mitochondrial	HSPA9	73.6	2614	41	24	24	53	1.01e+09
P60709	Actin, cytoplasmic 1	ACTB	41.7	2345	71	1	21	53	2.06e+09
P11021	Endoplasmic reticulum chaperone BiP	HSPA5	72.3	1394	37	19	21	30	1.37e+08
P11142	Heat shock cognate 71 kDa protein	HSPA8	70.9	1262	28	14	17	30	1.89e+08
P60660	Myosin light polypeptide 6	MYL6	16.9	893	66	7	9	21	2.89e+08
O00159	Unconventional myosin-Ic	MYO1C	121.6	808	26	19	19	20	4.82e+07
O14950	Myosin regulatory light chain 12B	MYL12B	19.8	767	56	8	8	20	1.26e+08
P68363	Tubulin alpha-1B chain	TUBA1B	50.1	742	37	10	11	16	6.91e+07
P07355	Annexin A2	ANXA2	38.6	721	45	14	14	17	5.46e+07
P21333	Filamin-A	FLNA	280.6	670	10	16	17	18	2.68e+07
P68104	Elongation factor 1-alpha 1	EEF1A1	50.1	593	29	10	10	15	1.25e+08
P0DMV8	Heat shock 70 kDa protein 1A	HSPA1A	70	563	22	8	10	15	3.58e+07
P08670	Vimentin	VIM	53.6	559	23	9	9	11	3.00e+07
P07437	Tubulin beta chain	TUBB	49.6	526	30	2	10	15	7.25e+07
P62805	Histone H4	H4C1	11.4	521	42	5	5	11	4.38e+08
P10809	60 kDa heat shock protein, mitochondrial	HSPD1	61	443	20	7	7	8	2.65e+07
Q16778	Histone H2B type 2-E	H2BC21	13.9	366	27	2	4	7	4.19e+08
Q15149	Plectin	PLEC	531.5	324	2	6	6	6	6.02e+06
P06733	Alpha-enolase	ENO1	47.1	318	20	6	6	6	1.28e+07
P04406	Glyceraldehyde-3-phosphate dehydrogenase	GAPDH	36	302	37	7	7	9	4.48e+07
P61978	Heterogeneous nuclear ribonucleoprotein K	HNRNPK	50.9	270	17	6	6	6	1.45e+07
P68431	Histone H3.1	H3C1	15.4	259	38	1	4	5	1.18e+08
P07900	Heat shock protein HSP 90-alpha	HSP90AA1	84.6	252	10	3	6	7	6.62e+06
P02768	Albumin	ALB	69.3	251	7	5	5	7	1.69e+08
Q16777	Histone H2A type 2-C	H2AC20	14	226	27	1	3	6	4.25e+07
P62851	Small ribosomal subunit protein eS25	RPS25	13.7	186	24	4	4	4	3.84e+07
P06576	ATP synthase subunit beta, mitochondrial	ATP5F1B	56.5	174	12	5	5	5	1.37e+07
P04792	Heat shock protein beta-1	HSPB1	22.8	173	25	4	4	4	7.78e+06
P25705	ATP synthase subunit alpha, mitochondrial	ATP5F1A	59.7	168	8	4	4	4	1.13e+07
Q16643	Drebrin	DBN1	71.4	161	7	2	2	2	1.61e+06
P62937	Peptidyl-prolyl cis-trans isomerase A	PPIA	18	161	27	4	4	4	5.41e+06
P62277	Small ribosomal subunit protein uS15	RPS13	17.2	155	30	5	5	5	2.02e+07
P23396	Small ribosomal subunit protein uS3	RPS3	26.7	145	19	5	5	5	2.41e+07
P12236	ADP/ATP translocase 3	SLC25A6	32.8	145	17	1	5	5	1.94e+06
P18085	ADP-ribosylation factor 4	ARF4	20.5	128	22	3	4	4	1.04e+07
Q9H853	Putative tubulin-like protein alpha-4B	TUBA4B	27.5	121	11	1	2	3	1.01e+07
P12814	Alpha-actinin-1	ACTN1	103	121	4	1	3	3	1.46e+06
P81605	Dermcidin	DCD	11.3	119	13	1	1	2	5.36e+06
P62249	Small ribosomal subunit protein uS9	RPS16	16.4	113	25	4	4	4	1.62e+07
Q06830	Peroxiredoxin-1	PRDX1	22.1	112	20	4	4	4	2.07e+07
P68871	Hemoglobin subunit beta	HBB	16	107	22	2	2	2	3.96e+06
P61204	ADP-ribosylation factor 3	ARF3	20.6	100	12	1	2	2	2.47e+06
P62701	Small ribosomal subunit protein eS4, X isoform	RPS4X	29.6	95	11	3	3	4	6.92e+06
Q15758	Neutral amino acid transporter B(0)	SLC1A5	56.6	93	4	2	2	2	3.46e+06
P29401	Transketolase	TKT	67.8	90	4	2	2	2	2.57e+06
P62081	Small ribosomal subunit protein eS7	RPS7	22.1	85	18	2	2	2	3.25e+06
P62913	Large ribosomal subunit protein uL5	RPL11	20.2	85	13	2	2	2	1.03e+07
P39019	Small ribosomal subunit protein eS19	RPS19	16.1	80	17	3	3	3	1.46e+07
Q5D862	Filaggrin-2	FLG2	247.9	78	0	1	1	1	1.27e+06
P05109	Protein S100-A8	S100A8	10.8	78	12	1	1	2	4.68e+06
Q12931	Heat shock protein 75 kDa, mitochondrial	TRAP1	80.1	77	2	1	1	1	4.84e+06
P46776	Large ribosomal subunit protein uL15	RPL27A	16.6	75	7	1	1	1	7.10e+06
P30050	Large ribosomal subunit protein uL11	RPL12	17.8	73	15	2	2	2	9.27e+06
P05388	Large ribosomal subunit protein uL10	RPLP0	34.3	68	6	2	2	2	9.14e+06
P12273	Prolactin-inducible protein	PIP	16.6	67	16	2	2	2	2.06e+06
P01857	Immunoglobulin heavy constant gamma 1	IGHG1	43.9	66	4	2	2	3	1.75e+09
P00338	L-lactate dehydrogenase A chain	LDHA	36.7	65	5	2	2	2	5.92e+06
P31025	Lipocalin-1	LCN1	19.2	56	6	1	1	1	1.40e+06
P06702	Protein S100-A9	S100A9	13.2	55	11	1	1	1	4.31e+05
P31944	Caspase-14	CASP14	27.7	54	5	1	1	1	9.05e+05
Q9NZT1	Calmodulin-like protein 5	CALML5	15.9	47	10	1	1	1	1.33e+06
Q08188	Protein-glutamine gamma-glutamyltransferase E	TGM3	76.6	43	2	1	1	1	6.07e+05
P23528	Cofilin-1	CFL1	18.5	43	8	1	1	1	1.24e+06
P67809	Y-box-binding protein 1	YBX1	35.9	41	6	1	1	1	1.53e+06
P60866	Small ribosomal subunit protein uS10	RPS20	13.4	36	10	1	1	1	2.72e+06
P69905	Hemoglobin subunit alpha	HBA1	15.2	34	8	1	1	1	8.50e+05
P00403	Cytochrome c oxidase subunit 2	MT-CO2	25.5	33	4	1	1	1	2.07e+06
P61604	10 kDa heat shock protein, mitochondrial	HSPE1	10.9	31	10	1	1	1	3.47e+06
P01040	Cystatin-A	CSTA	11	30	12	1	1	1	4.38e+06
P09382	Galectin-1	LGALS1	14.7	27	6	1	1	1	2.39e+06
P61626	Lysozyme C	LYZ	16.5	26	8	1	1	1	7.86e+05
